# Supplementary material for: Ultraviolet-Follow Curing-Mediated Extrusion Stabilization for Low-Yield-Stress Silicone Rubbers: From Die Swell Suppression to Dimensional Accuracy Enhancement
Source: Polymers (Basel). 2025 Mar 19;17(6):811. doi: 10.3390/polym17060811 (PMC11946195; doi:10.3390/polym17060811)
Supplement: Supplementary file 1 [file polymers-17-00811-s001.zip]

Archive with 1 entries (1 files):
- polymers-3533039-supplementary.pdf
